# Supplementary material for: Effects of Mindful Eating and YogaDance among Overweight and Obese Women: An Exploratory Randomized Controlled Trial
Source: Nutrients. 2023 Mar 28;15(7):1646. doi: 10.3390/nu15071646 (PMC10096929; doi:10.3390/nu15071646)
Supplement: Supplementary file 1 [file nutrients-15-01646-s001.zip]

Archive with 2 entries (2 files):
- suppl-tables-S1.pdf
- suppl-tables-S2-S6.pdf
